# Supplementary material for: Insufficiently Defined Genetic Background Confounds Phenotypes in Transgenic Studies As Exemplified by Malaria Infection in Tlr9 Knockout Mice
Source: PLoS One. 2011 Nov 11;6(11):e27131. doi: 10.1371/journal.pone.0027131 (PMC3214040; doi:10.1371/journal.pone.0027131)
Supplement: Table S1 — Background strain characterization via SNP markers. The genetic background of the mice was determined by analysis of 384 SNPs. The results for 4 B6.WT(Jv), 4 B6.TLR9−/−(OR), 3 B6.WT(BC) and 3 B6.TLR9−/−(BC) are compared with the profiles of one pure C57Bl/6 and one pure 129 mouse. The location of the TLR9 gene on chromosome 9 (106,125 Kbp–106,132 Kbp) is shaded in grey. All loci that do not discriminate between C57Bl/6 and 129 are excluded (shaded in blue). Vs and Fs are the allele names (refers to VIC and FAM respectively). 1 = homozygous C57Bl/6; 0.5 = heterozygous for C57Bl/6 allele (green); 0 = homozygous for non C57Bl/6 allele (yellow). Percentage of C57Bl/6 DNA and average % C57Bl/6 DNA in each group is indicated at the bottom of the sheet. (DOC) [file pone.0027131.s006.doc]

## Sheet: Table S1
Table S1: Background strain characterization via SNP markers
																				B6.WT(Jv)				B6.TLR9-/-(OR)				B6.WT(BC)			B6.TLR9-/-(BC)
	Markera	Chrb	Start (bp)c	1	2	3	4	5	6	7	8	9	10	11	12	13	14	C57BL/6d	129e	1	2	3	4	5	6	7	8	9	10	11	12	13	14	C57BL/6d	129e
1	Chr1-1	1	5585594	F F	F F	F F	F F	F F	F F	F F	F F	F F	F F	F F	F F	F F	F F	F F	F F															1	1
2	Chr1-2	1	6646045	V V	V V	V V	V V	F F	F F	F F	V F	V V	V V	V V	V F	V F	V V	V V	F F	1	1	1	1	0	0	0	0.5	1	1	1	0.5	0.5	1	1	0
3	Chr1-3	1	13768325	V V	V V	V V	V V	V V	V V	V V	V V	V V	V V	V V	V V	V V	V V	V V	V V															1	1
4	Chr1-4	1	20804718	F F	F F	F F	F F	F F	F F	F F	F F	F F	F F	F F	F F	F F	F F	F F	V V	1	1	1	1	1	1	1	1	1	1	1	1	1	1	1	0
5	Chr1-5	1	27672455	V V	V V	V V	V V	V V	V V	V V	V V	V V	V V	V V	V V	V V	V V	V V	V V															1	1
6	Chr1-6	1	34601201	V V	V V	V V	V V	V V	No Call	V V	V V	V V	V V	V V	V V	V F	V F	V V	F F	1	1	1	1	1	nr	1	1	1	1	1	1	0.5	0.5	1	0
7	Chr1-7	1	45969220	V V	V V	V V	V V	V V	V V	V V	V V	V V	V V	V V	V V	V V	V V	V V	F F	1	1	1	1	1	1	1	1	1	1	1	1	1	1	1	0
8	Chr1-8	1	47261017	V V	V V	V V	V V	V V	V V	V V	V V	V V	V V	V V	V V	V V	V V	V V	V V															1	1
9	Chr1-9	1	63358048	F F	F F	F F	F F	F F	F F	F F	F F	F F	F F	F F	F F	F F	F F	F F	V V	1	1	1	1	1	1	1	1	1	1	1	1	1	1	1	0
10	Chr1-10	1	73020555	V V	V V	V V	V V	V V	V V	V V	V V	V V	V V	V V	V V	V V	V V	V V	V V															1	1
11	Chr1-11	1	75522038	V V	V V	V V	V V	V V	V V	V V	V V	V V	V V	V V	V V	V V	No Call	V V	F F	1	1	1	1	1	1	1	1	1	1	1	1	1	nr	1	0
12	Chr1-12	1	79343179	F F	F F	F F	F F	F F	F F	F F	F F	F F	F F	F F	F F	F F	F F	F F	F F															1	1
13	Chr1-13	1	92678218	V V	V V	V V	V V	F F	F F	F F	F F	F F	F F	F F	V V	V V	F F	V V	F F	1	1	1	1	0	0	0	0	0	0	0	1	1	0	1	0
14	Chr1-14	1	93218895	V V	V V	V V	V V	V V	V V	V V	V V	V V	V V	V V	V V	V V	V V	V V	V V															1	1
15	Chr1-15	1	105452781	F F	F F	F F	F F	V V	V V	V V	V V	V V	V V	V V	F F	F F	V V	F F	V V	1	1	1	1	0	0	0	0	0	0	0	1	1	0	1	0
16	Chr1-16	1	113643051	F F	F F	F F	F F	F F	F F	F F	F F	F F	F F	F F	F F	F F	F F	F F	F F															1	1
17	Chr1-17	1	116488503	F F	F F	F F	F F	F F	F F	F F	F F	F F	F F	F F	F F	F F	F F	F F	F F															1	1
18	Chr1-18	1	118897095	F F	F F	F F	F F	No Call	No Call	No Call	No Call	No Call	No Call	No Call	F F	F F	F F	F F	V V	1	1	1	1	nr	nr	nr	nr	nr	nr	nr	1	1	1	1	0
19	Chr1-19	1	133564494	V V	V V	V V	V V	F F	F F	F F	F F	F F	F F	F F	V V	V V	F F	V V	F F	1	1	1	1	0	0	0	0	0	0	0	1	1	0	1	0
20	Chr1-20	1	136107291	V V	V V	V V	V V	V V	V V	V V	V V	V V	V V	V V	V V	V V	V V	V V	V V															1	1
21	Chr1-21	1	146800337	F F	F F	F F	F F	F F	F F	F F	F F	F F	F F	F F	F F	F F	F F	F F	V V	1	1	1	1	1	1	1	1	1	1	1	1	1	1	1	0
22	Chr1-22	1	157761942	V V	V V	V V	V V	V V	V V	V V	V V	V V	V V	V V	V V	V V	V V	V V	V V															1	1
23	Chr1-23	1	158916123	V V	V V	V V	V V	V V	V V	V V	V V	V V	V V	V V	V V	V V	V V	V V	F F	1	1	1	1	1	1	1	1	1	1	1	1	1	1	1	0
24	Chr1-24	1	169640436	F F	F F	F F	F F	F F	F F	F F	F F	F F	F F	F F	F F	F F	F F	F F	F F															1	1
25	Chr1-25	1	174888139	F F	F F	F F	F F	F F	F F	F F	F F	F F	F F	F F	F F	F F	F F	F F	V V	1	1	1	1	1	1	1	1	1	1	1	1	1	1	1	0
26	Chr1-26	1	182213911	F F	F F	F F	F F	F F	F F	F F	F F	F F	F F	F F	F F	F F	F F	F F	V V	1	1	1	1	1	1	1	1	1	1	1	1	1	1	1	0
27	Chr1-27	1	187711002	F F	F F	F F	F F	F F	F F	F F	F F	F F	F F	F F	F F	F F	F F	F F	F F															1	1
28	Chr1-28	1	190268439	F F	F F	F F	F F	F F	F F	F F	F F	F F	F F	F F	F F	F F	F F	F F	V V	1	1	1	1	1	1	1	1	1	1	1	1	1	1	1	0
29	Chr2-1	2	7991482	V V	V V	V V	V V	F F	F F	F F	F F	V V	V F	V F	V V	F F	V V	V V	F F	1	1	1	1	0	0	0	0	1	0.5	0.5	1	0	1	1	0
30	Chr2-2	2	9314267	V V	V V	V V	V V	V V	V V	V V	V V	V V	V V	V V	V V	V V	V V	V V	V V															1	1
31	Chr2-3	2	11707492	V V	V V	V V	V V	V V	V V	V V	V V	V V	V V	V V	V V	V V	V V	V V	V V															1	1
32	Chr2-4	2	20299013	V V	V V	V V	V V	F F	F F	F F	F F	V V	V F	F F	V F	F F	V V	V V	F F	1	1	1	1	0	0	0	0	1	0.5	0	0.5	0	1	1	0
33	Chr2-5	2	23294859	V V	V V	V V	V V	V V	V V	V V	V V	V V	V V	V V	V V	V V	V V	V V	V V															1	1
34	Chr2-6	2	36540166	V V	V V	V V	V V	V V	V V	V V	V V	V V	V V	V V	V V	V V	V V	V V	F F	1	1	1	1	1	1	1	1	1	1	1	1	1	1	1	0
35	Chr2-7	2	43647240	V V	V V	V V	V V	V V	V V	V V	V V	V V	V V	V V	V V	V V	V V	V V	V V															1	1
36	Chr2-8	2	47020132	V V	V V	V V	V V	V V	V V	V V	V V	V V	V V	V V	V V	V V	V V	V V	V V															1	1
37	Chr2-9	2	50808753	F F	F F	F F	F F	F F	F F	F F	F F	F F	F F	F F	F F	F F	F F	F F	V V	1	1	1	1	1	1	1	1	1	1	1	1	1	1	1	0
38	Chr2-10	2	62483559	F F	F F	F F	F F	F F	F F	F F	F F	F F	F F	F F	F F	F F	F F	F F	F F															1	1
39	Chr2-11	2	63950900	V V	V V	V V	V V	V V	V V	V V	V V	V V	V V	V V	V V	V V	V F	V V	F F	1	1	1	1	1	1	1	1	1	1	1	1	1	0.5	1	0
40	Chr2-12	2	68262871	F F	F F	F F	F F	F F	F F	F F	No Call	F F	F F	F F	F F	F F	F F	F F	F F															1	1
41	Chr2-13	2	75747539	F F	F F	F F	F F	F F	F F	F F	F F	F F	F F	F F	F F	F F	F F	F F	V V	1	1	1	1	1	1	1	1	1	1	1	1	1	1	1	0
42	Chr2-14	2	87193247	F F	F F	F F	F F	F F	F F	F F	F F	F F	F F	F F	F F	F F	F F	F F	F F															1	1
43	Chr2-15	2	94377940	V V	V V	V V	V V	V V	V V	V V	V V	V V	V V	V V	V V	V V	V V	V V	F F	1	1	1	1	1	1	1	1	1	1	1	1	1	1	1	0
44	Chr2-16	2	107305294	F F	F F	F F	F F	F F	F F	F F	F F	F F	F F	F F	F F	F F	F F	F F	F F															1	1
45	Chr2-17	2	109740681	F F	F F	F F	F F	F F	F F	F F	F F	F F	F F	F F	F F	F F	F F	F F	V V	1	1	1	1	1	1	1	1	1	1	1	1	1	1	1	0
46	Chr2-18	2	119407520	V V	V V	V V	V V	V V	V V	V V	V V	V V	V V	V V	V V	V V	V V	V V	F F	1	1	1	1	1	1	1	1	1	1	1	1	1	1	1	0
47	Chr2-19	2	121412769	V V	V V	V V	V V	V V	V V	V V	V V	V V	V V	V V	V V	V V	V V	V V	V V															1	1
48	Chr2-20	2	130507288	F F	F F	F F	F F	F F	F F	F F	F F	F F	F F	F F	F F	F F	F F	F F	V V	1	1	1	1	1	1	1	1	1	1	1	1	1	1	1	0
49	Chr2-21	2	134965497	V V	V V	V V	V V	V V	V V	V V	V V	V V	V V	V V	V V	V V	V V	V V	V V															1	1
50	Chr2-22	2	145107384	V V	V V	V V	V V	V V	V V	V V	V V	V V	V V	V V	V V	V V	V V	V V	F F	1	1	1	1	1	1	1	1	1	1	1	1	1	1	1	0
51	Chr2-23	2	152857172	V V	V V	V V	V V	V V	V V	V V	V V	V V	V V	V V	V V	V V	V V	V V	V V															1	1
52	Chr2-24	2	161566039	V V	V V	V V	V V	V V	V V	V V	V V	V V	V V	V V	V V	V V	V V	V V	F F	1	1	1	1	1	1	1	1	1	1	1	1	1	1	1	0
53	Chr2-25	2	165876927	V V	V V	V V	V V	V V	V V	V V	V V	V V	V V	V V	V V	V V	V V	V V	V V															1	1
54	Chr2-26	2	172651890	F F	F F	F F	F F	F F	F F	F F	F F	F F	F F	F F	F F	F F	F F	F F	V V	1	1	1	1	1	1	1	1	1	1	1	1	1	1	1	0
55	Chr3-1	3	3785419	F F	F F	F F	F F	V F	F F	F F	F F	F F	F F	F F	F F	F F	F F	F F	F F															1	1
56	Chr3-2	3	5370727	V V	V V	V V	V V	V V	V V	V V	V V	V V	V V	V V	V V	V V	V V	V V	F F	1	1	1	1	1	1	1	1	1	1	1	1	1	1	1	0
57	Chr3-3	3	19731453	V V	V V	V V	V V	V V	V V	V V	V V	V V	V V	V V	V V	V V	V V	V V	F F	1	1	1	1	1	1	1	1	1	1	1	1	1	1	1	0
58	Chr3-4	3	22507002	F F	F F	F F	F F	F F	F F	F F	F F	F F	F F	F F	F F	F F	F F	F F	F F															1	1
59	Chr3-5	3	34034360	V V	V V	V V	V V	V V	V V	V V	V V	V V	V V	V V	V V	V V	V V	V V	F F	1	1	1	1	1	1	1	1	1	1	1	1	1	1	1	0
60	Chr3-6	3	46190285	V V	V V	V V	V V	V V	V V	V V	V V	V V	V V	V V	V V	V V	V V	V V	V V															1	1
61	Chr3-7	3	53073655	V V	V V	V V	V V	V V	V V	V V	V V	V V	V V	V V	V V	V V	V V	V V	V V															1	1
62	Chr3-8	3	64739341	V V	V V	V V	V V	V V	V V	V V	V V	V V	V V	V V	V V	V V	V V	V V	F F	1	1	1	1	1	1	1	1	1	1	1	1	1	1	1	0
63	Chr3-9	3	75061692	V V	V V	V V	V V	V V	V V	V V	V V	V V	V V	V V	V V	V V	V V	V V	V V															1	1
64	Chr3-10	3	78920216	F F	V V	V V	V V	V V	V V	V V	V F	V F	V V	V V	V V	V F	V F	V V	F F	0	1	1	1	1	1	1	0.5	0.5	1	1	1	0.5	0.5	1	0
65	Chr3-11	3	88658602	V V	V V	V V	V V	V V	V V	V V	V V	V V	V V	V V	V V	V V	V V	V V	V V															1	1
66	Chr3-12	3	90488442	V V	V V	V V	V V	V V	V V	V V	V V	V V	V V	V V	V V	V F	V F	V V	F F	1	1	1	1	1	1	1	1	1	1	1	1	0.5	0.5	1	0
67	Chr3-13	3	94926333	V V	V V	V V	V V	V V	V V	V V	V V	V V	V V	V V	V V	V V	V V	V V	V V															1	1
68	Chr3-14	3	104607548	F F	F F	F F	F F	F F	F F	F F	F F	F F	F F	F F	F F	F F	F F	F F	V V	1	1	1	1	1	1	1	1	1	1	1	1	1	1	1	0
69	Chr3-15	3	114211027	V V	V V	V V	V V	V V	V V	V V	V V	V V	V V	V V	V V	V V	V V	V V	V V															1	1
70	Chr3-16	3	118290075	V V	V V	V V	V V	V V	V V	V V	V V	V V	V V	V V	V V	V V	V V	V V	F F	1	1	1	1	1	1	1	1	1	1	1	1	1	1	1	0
71	Chr3-17	3	129527944	F F	F F	F F	F F	F F	F F	F F	F F	F F	F F	F F	F F	F F	F F	F F	F F															1	1
72	Chr3-18	3	136253587	F F	F F	F F	F F	F F	F F	F F	F F	F F	F F	F F	F F	F F	F F	F F	V V	1	1	1	1	1	1	1	1	1	1	1	1	1	1	1	0
73	Chr3-19	3	146256384	F F	F F	F F	F F	F F	F F	F F	F F	F F	F F	F F	F F	F F	F F	F F	V V	1	1	1	1	1	1	1	1	1	1	1	1	1	1	1	0
74	Chr3-20	3	148269916	F F	F F	F F	F F	F F	F F	F F	F F	F F	F F	F F	F F	F F	F F	F F	F F															1	1
75	Chr3-21	3	156610793	F F	F F	F F	F F	F F	No Call	F F	F F	F F	F F	F F	F F	F F	F F	F F	V V	1	1	1	1	1	nr	1	1	1	1	1	1	1	1	1	0
76	Chr3-22	3	159475020	V V	V V	V V	V V	V V	V V	V V	V V	V V	V V	V V	V V	V V	V V	V V	V V															1	1
77	Chr4-1	4	6320883	V V	V V	V V	V V	F F	F F	F F	F F	F F	V F	V F	F F	V F	F F	V V	F F	1	1	1	1	0	0	0	0	0	0.5	0.5	0	0.5	0	1	0
78	Chr4-2	4	11507153	F F	F F	F F	F F	F F	F F	F F	F F	F F	F F	F F	F F	F F	F F	F F	F F															1	1
79	Chr4-3	4	21218277	V V	V V	V V	V V	F F	F F	F F	F F	F F	V F	V F	F F	V F	F F	V V	F F	1	1	1	1	0	0	0	0	0	0.5	0.5	0	0.5	0	1	0
80	Chr4-4	4	33094104	V V	V V	V V	V V	F F	F F	F F	F F	F F	V F	F F	F F	V F	F F	V V	F F	1	1	1	1	0	0	0	0	0	0.5	0	0	0.5	0	1	0
81	Chr4-5	4	41664425	F F	F F	F F	F F	F F	F F	F F	F F	F F	F F	F F	F F	F F	F F	F F	F F															1	1
82	Chr4-6	4	49109938	F F	F F	F F	F F	V V	V V	V V	V V	V V	V F	V F	V F	F F	V F	F F	V V	1	1	1	1	0	0	0	0	0	0.5	0.5	0.5	1	0.5	1	0
83	Chr4-7	4	51949195	V V	V V	V V	V V	V V	V V	V V	V V	V V	V V	V V	V V	V V	V V	V V	V V															1	1
84	Chr4-8	4	57442782	F F	F F	F F	F F	F F	F F	F F	F F	F F	F F	F F	F F	F F	F F	F F	F F															1	1
85	Chr4-9	4	63036830	V V	V V	V V	V V	F F	F F	F F	F F	F F	V F	V F	V F	V F	F F	V V	F F	1	1	1	1	0	0	0	0	0	0.5	0.5	0.5	0.5	0	1	0
86	Chr4-10	4	64461467	No Call	No Call	No Call	No Call	No Call	No Call	No Call	No Call	No Call	No Call	No Call	No Call	No Call	No Call	F F	F F															1	1
87	Chr4-11	4	77612028	V V	V V	V V	V V	F F	F F	F F	F F	F F	V F	V F	V F	V F	V F	V V	F F	1	1	1	1	0	0	0	0	0	0.5	0.5	0.5	0.5	0.5	1	0
88	Chr4-12	4	79853958	V V	V V	V V	V V	V V	V V	V V	V V	V V	V V	V V	V V	V V	V V	V V	V V															1	1
89	Chr4-13	4	90175455	F F	F F	F F	V F	F F	F F	F F	F F	F F	F F	F F	F F	F F	F F	F F	V V	1	1	1	0.5	1	1	1	1	1	1	1	1	1	1	1	0
90	Chr4-14	4	96869172	F F	F F	F F	F F	F F	F F	F F	F F	F F	F F	F F	F F	F F	F F	F F	F F															1	1
91	Chr4-15	4	105650718	F F	F F	F F	V F	F F	F F	F F	V F	F F	F F	F F	F F	F F	F F	F F	V V	1	1	1	0.5	1	1	1	0.5	1	1	1	1	1	1	1	0
92	Chr4-16	4	115708649	V V	V V	V V	V V	V V	V V	V V	V V	V V	V V	V V	No Call	V V	V V	V V	V V															1	1
93	Chr4-17	4	120691835	F F	F F	F F	F F	F F	F F	F F	F F	F F	F F	F F	F F	F F	F F	F F	V V	1	1	1	1	1	1	1	1	1	1	1	1	1	1	1	0
94	Chr4-18	4	127258946	F F	F F	F F	F F	F F	F F	F F	F F	F F	F F	F F	F F	F F	F F	F F	F F															1	1
95	Chr4-19	4	132419164	V V	V V	V V	V V	V V	V V	V V	V V	V V	V V	V V	No Call	V V	V V	V V	V V															1	1
96	Chr4-20	4	135004661	F F	F F	F F	F F	V V	V V	V V	V V	V V	V V	V V	V V	V V	V V	F F	V V	1	1	1	1	0	0	0	0	0	0	0	0	0	0	1	0
97	Chr4-21	4	138566497	F F	F F	F F	F F	F F	F F	F F	V F	F F	F F	F F	F F	F F	F F	F F	F F															1	1
98	Chr4-22	4	149023755	F F	F F	F F	F F	V V	V V	V V	V V	V V	V V	V V	V V	V V	V F	F F	V V	1	1	1	1	0	0	0	0	0	0	0	0	0	0.5	1	0
99	Chr4-23	4	152699720	V V	V V	V V	V V	V V	V V	V V	V V	V V	V V	V V	V V	V V	V V	V V	V V															1	1
100	Chr4-24	4	155236792	V V	V V	V V	V V	F F	F F	F F	F F	V F	F F	F F	F F	F F	F F	V V	F F	1	1	1	1	0	0	0	0	0.5	0	0	0	0	0	1	0
101	Chr5-1	5	7461340	F F	F F	F F	F F	F F	F F	F F	F F	F F	F F	F F	F F	F F	F F	F F	V V	1	1	1	1	1	1	1	1	1	1	1	1	1	1	1	0
102	Chr5-2	5	12837850	F F	F F	F F	F F	F F	F F	F F	F F	F F	F F	F F	F F	F F	F F	F F	F F															1	1
103	Chr5-3	5	20532162	F F	F F	F F	F F	F F	F F	F F	F F	F F	F F	F F	F F	F F	F F	F F	V V	1	1	1	1	1	1	1	1	1	1	1	1	1	1	1	0
104	Chr5-4	5	28888081	V V	V V	V V	V V	V V	V V	V V	V V	V V	V V	V V	V V	V V	V V	V V	V V															1	1
105	Chr5-5	5	33329619	F F	F F	F F	No Call	F F	F F	F F	V F	F F	F F	F F	F F	F F	F F	F F	V V	1	1	1	nr	1	1	1	0.5	1	1	1	1	1	1	1	0
106	Chr5-6	5	42600456	No Call	No Call	No Call	No Call	No Call	No Call	No Call	No Call	No Call	No Call	No Call	No Call	No Call	No Call	F F	F F															1	1
107	Chr5-7	5	50966233	V V	V V	V V	V V	V V	V V	V V	V V	V V	V V	V V	V V	V V	V V	V V	F F	1	1	1	1	1	1	1	1	1	1	1	1	1	1	1	0
108	Chr5-8	5	58107090	V V	V V	V V	V V	V V	V V	V V	V V	V V	V V	V V	V V	V V	V V	V V	V V															1	1
109	Chr5-9	5	68029080	F F	F F	F F	F F	F F	F F	F F	F F	F F	F F	F F	F F	F F	F F	F F	V V	1	1	1	1	1	1	1	1	1	1	1	1	1	1	1	0
110	Chr5-10	5	73033762	F F	F F	F F	F F	F F	F F	F F	F F	F F	F F	F F	F F	F F	F F	F F	F F															1	1
111	Chr5-11	5	78253018	F F	F F	F F	F F	F F	F F	F F	F F	F F	F F	F F	F F	F F	F F	F F	V V	1	1	1	1	1	1	1	1	1	1	1	1	1	1	1	0
112	Chr5-12	5	86787409	V V	V V	V V	V V	V V	V V	V V	V V	V V	V V	V V	V V	V V	V V	V V	V V															1	1
113	Chr5-13	5	91904489	F F	F F	F F	F F	V V	V V	V V	V V	F F	V V	V V	V F	V F	F F	F F	V V	1	1	1	1	0	0	0	0	1	0	0	0.5	0.5	1	1	0
114	Chr5-14	5	100829662	V V	V V	V V	V V	V V	V V	V V	V V	V V	V V	V V	V V	V V	V V	V V	V V															1	1
115	Chr5-15	5	104572764	V V	V V	V V	V V	V V	F F	F F	V V	V V	V V	V V	V V	V V	V V	V V	F F	1	1	1	1	1	0	0	1	1	1	1	1	1	1	1	0
116	Chr5-16	5	114660997	F F	F F	F F	F F	F F	F F	F F	F F	F F	F F	F F	F F	F F	F F	F F	F F															1	1
117	Chr5-17	5	119758227	V V	V V	V V	V V	F F	F F	F F	F F	V V	V F	F F	F F	V F	V F	V V	F F	1	1	1	1	0	0	0	0	1	0.5	0	0	0.5	0.5	1	0
118	Chr5-18	5	123738720	F F	F F	F F	F F	F F	F F	F F	F F	F F	F F	F F	F F	F F	F F	F F	F F															1	1
119	Chr5-19	5	131210820	F F	F F	F F	F F	V V	V V	V V	V V	F F	V F	V V	V V	F F	F F	F F	V V	1	1	1	1	0	0	0	0	1	0.5	0	0	1	1	1	0
120	Chr5-20	5	137222873	V V	V V	V V	V V	V V	V V	V V	V V	V V	V V	V V	V V	V V	V V	V V	V V															1	1
121	Chr5-21	5	145631811	F F	F F	F F	F F	F F	F F	F F	F F	F F	F F	F F	F F	F F	F F	F F	V V	1	1	1	1	1	1	1	1	1	1	1	1	1	1	1	0
122	Chr5-22	5	151148537	V V	V V	V V	V V	V V	V V	V V	V V	V V	V V	V V	V V	V V	V V	V V	V V															1	1
123	Chr6-1	6	7458991	V V	V V	V V	V V	V V	V V	V V	V V	V V	V V	V V	V V	V V	V V	V V	F F	1	1	1	1	1	1	1	1	1	1	1	1	1	1	1	0
124	Chr6-2	6	16011005	F F	F F	F F	F F	F F	F F	F F	F F	F F	F F	F F	F F	F F	F F	F F	F F															1	1
125	Chr6-3	6	21893927	V V	V V	V V	V V	V V	V V	V V	V V	V V	V V	V V	V V	V V	V V	V V	F F	1	1	1	1	1	1	1	1	1	1	1	1	1	1	1	0
126	Chr6-4	6	25230499	V V	V V	V V	V V	V V	V V	V V	V V	V V	V V	V V	V V	V V	V V	V V	V V															1	1
127	Chr6-5	6	32910258	F F	F F	F F	F F	V V	V V	V V	V V	F F	V V	V V	F F	V F	V F	F F	V V	1	1	1	1	0	0	0	0	1	0	0	1	0.5	0.5	1	0
128	Chr6-6	6	45196664	V V	V V	V V	V V	V V	V V	V V	V V	V V	V V	V V	V V	V V	V V	V V	V V															1	1
129	Chr6-7	6	51720316	V V	V V	V V	V V	F F	F F	F F	F F	V V	V F	V V	V V	V V	V F	V V	F F	1	1	1	1	0	0	0	0	1	0.5	1	1	1	0.5	1	0
130	Chr6-8	6	55504762	F F	F F	F F	F F	F F	F F	F F	F F	F F	F F	F F	F F	F F	F F	F F	F F															1	1
131	Chr6-9	6	60941037	F F	F F	F F	F F	V V	V V	V V	V V	F F	V F	V V	F F	F F	V F	F F	V V	1	1	1	1	0	0	0	0	1	0.5	0	1	1	0.5	1	0
132	Chr6-10	6	71720626	F F	F F	F F	F F	F F	F F	F F	F F	F F	F F	F F	No Call	F F	F F	F F	F F															1	1
133	Chr6-11	6	76774055	F F	F F	F F	F F	V V	V V	V V	V V	F F	V F	V V	F F	V F	V F	F F	V V	1	1	1	1	0	0	0	0	1	0.5	0	1	0.5	0.5	1	0
134	Chr6-12	6	84079021	F F	F F	V F	V V	F F	F F	F F	V V	F F	F F	F F	V F	F F	F F	F F	V V	1	1	0.5	0	1	1	1	0	1	1	1	0.5	1	1	1	0
135	Chr6-13	6	91019207	F F	F F	F F	F F	V V	V V	V V	V V	F F	V F	V V	V F	V F	V F	F F	V V	1	1	1	1	0	0	0	0	1	0.5	0	0.5	0.5	0.5	1	0
136	Chr6-14	6	97419188	F F	F F	F F	F F	F F	F F	F F	F F	F F	F F	F F	F F	F F	F F	F F	F F															1	1
137	Chr6-15	6	104503229	F F	F F	F F	F F	V V	V V	V V	V V	F F	V F	V V	V V	V F	F F	F F	V V	1	1	1	1	0	0	0	0	1	0.5	0	0	0.5	1	1	0
138	Chr6-16	6	113251663	F F	F F	F F	F F	F F	F F	F F	F F	F F	F F	F F	F F	F F	F F	F F	F F															1	1
139	Chr6-17	6	119516194	V V	V V	V V	V V	F F	F F	F F	F F	V V	V F	F F	F F	V F	V F	V V	F F	1	1	1	1	0	0	0	0	1	0.5	0	0	0.5	0.5	1	0
140	Chr6-18	6	131637351	F F	F F	F F	F F	F F	F F	F F	F F	F F	F F	F F	No Call	F F	F F	F F	F F															1	1
141	Chr6-19	6	133057628	V V	V V	V V	V V	F F	F F	V F	F F	V F	V F	V F	F F	V F	F F	V V	F F	1	1	1	1	0	0	0.5	0	0.5	0.5	0.5	0	0.5	0	1	0
142	Chr6-20	6	139834735	V V	V V	V V	V V	V V	V V	V V	V V	V V	V V	V V	V V	V V	V V	V V	V V															1	1
143	Chr6-21	6	146408574	F F	F F	F F	F F	V V	V V	V V	V V	F F	V F	F F	V V	V F	V F	F F	V V	1	1	1	1	0	0	0	0	1	0.5	1	0	0.5	0.5	1	0
144	Chr6-22	6	148826464	V V	V V	V V	V V	V V	V V	V V	V V	V V	V V	V V	No Call	V V	V V	V V	V V															1	1
145	Chr7-1	7	7092609	F F	F F	F F	F F	F F	F F	F F	F F	F F	F F	F F	F F	F F	F F	F F	V V	1	1	1	1	1	1	1	1	1	1	1	1	1	1	1	0
146	Chr7-2	7	16488107	V V	V V	V V	V V	V V	V V	V V	V V	V V	V V	V V	V V	V V	V V	V V	V V															1	1
147	Chr7-3	7	19988355	F F	F F	F F	F F	F F	F F	F F	F F	F F	F F	F F	F F	F F	F F	F F	V V	1	1	1	1	1	1	1	1	1	1	1	1	1	1	1	0
148	Chr7-4	7	31087252	F F	F F	F F	F F	F F	F F	F F	F F	F F	F F	F F	F F	F F	F F	F F	F F															1	1
149	Chr7-5	7	35483870	F F	F F	F F	F F	V F	F F	F F	F F	F F	F F	F F	F F	F F	F F	F F	V V	1	1	1	1	0.5	1	1	1	1	1	1	1	1	1	1	0
150	Chr7-6	7	47861154	F F	F F	F F	F F	F F	F F	F F	F F	F F	F F	F F	F F	F F	F F	F F	F F															1	1
151	Chr7-7	7	55071694	F F	F F	F F	F F	V F	V V	V V	V V	V F	V F	F F	V F	F F	V V	F F	V V	1	1	1	1	0.5	0	0	0	0.5	0.5	1	0.5	1	0	1	0
152	Chr7-8	7	64748561	F F	F F	F F	F F	F F	F F	F F	F F	F F	F F	F F	F F	F F	F F	F F	F F															1	1
153	Chr7-9	7	69695364	F F	F F	F F	F F	F F	F F	F F	F F	F F	F F	F F	F F	F F	F F	F F	V V	1	1	1	1	1	1	1	1	1	1	1	1	1	1	1	0
154	Chr7-10	7	82114282	F F	F F	F F	F F	F F	F F	F F	F F	F F	F F	F F	F F	F F	F F	F F	F F															1	1
155	Chr7-11	7	83914252	V V	V V	V V	V V	V V	V V	V V	V V	V V	V V	V V	V V	V V	V V	V V	F F	1	1	1	1	1	1	1	1	1	1	1	1	1	1	1	0
156	Chr7-12	7	91156584	V V	V V	V V	V V	V V	V V	V V	V V	V V	V V	V V	V V	V V	V V	V V	F F	1	1	1	1	1	1	1	1	1	1	1	1	1	1	1	0
157	Chr7-13	7	99329410	F F	F F	F F	F F	F F	F F	F F	F F	F F	F F	F F	F F	F F	F F	F F	V V	1	1	1	1	1	1	1	1	1	1	1	1	1	1	1	0
158	Chr7-14	7	102506944	V V	V V	V V	V V	V V	V V	V V	V V	V V	V V	V V	V V	V V	V V	V V	V V															1	1
159	Chr7-15	7	109389815	F F	F F	F F	F F	F F	F F	F F	F F	F F	F F	F F	F F	F F	F F	F F	V V	1	1	1	1	1	1	1	1	1	1	1	1	1	1	1	0
160	Chr7-16	7	121418263	F F	F F	F F	F F	F F	F F	F F	F F	F F	F F	F F	F F	F F	F F	F F	F F															1	1
161	Chr7-17	7	125673109	F F	F F	F F	F F	F F	F F	F F	F F	F F	F F	F F	F F	F F	F F	F F	V V	1	1	1	1	1	1	1	1	1	1	1	1	1	1	1	0
162	Chr7-18	7	134800915	V V	V V	V V	V V	V V	V V	V V	V V	V V	V V	V V	V V	V V	V V	V V	V V															1	1
163	Chr7-19	7	140062817	F F	F F	F F	F F	F F	F F	F F	F F	F F	F F	F F	F F	F F	F F	F F	V V	1	1	1	1	1	1	1	1	1	1	1	1	1	1	1	0
164	Chr7-20	7	145553382	V V	V V	V V	V V	V V	V V	V V	V V	V V	V V	V V	V V	V V	V V	V V	V V															1	1
165	Chr7-21	7	152082670	V V	V V	V V	V V	V V	V V	V V	V V	V V	V V	V V	V V	V V	V V	V V	F F	1	1	1	1	1	1	1	1	1	1	1	1	1	1	1	0
166	Chr7-22	7	152494066	F F	F F	F F	F F	F F	F F	F F	F F	F F	F F	F F	F F	F F	F F	F F	F F															1	1
167	Chr8-1	8	9252746	V V	V V	V V	V V	V V	V V	V V	V V	V V	V V	V V	V V	V V	V V	V V	F F	1	1	1	1	1	1	1	1	1	1	1	1	1	1	1	0
168	Chr8-2	8	15526052	V V	V V	V V	V V	V V	V V	V V	V V	V V	V V	V V	V V	V V	V V	V V	V V															1	1
169	Chr8-3	8	19452131	V V	V V	V V	V V	V V	V V	V V	V V	V V	V V	V V	V V	V V	V V	V V	F F	1	1	1	1	1	1	1	1	1	1	1	1	1	1	1	0
170	Chr8-4	8	24972916	F F	F F	F F	No Call	F F	F F	F F	V F	F F	F F	F F	F F	F F	F F	F F	F F															1	1
171	Chr8-5	8	32848679	V V	V V	V V	V V	V V	V V	V V	V V	V V	V V	V V	V V	V V	V V	V V	V V															1	1
172	Chr8-6	8	34056457	V V	V V	V V	V V	V V	V V	V V	V V	V V	V V	V V	V V	V V	V V	V V	F F	1	1	1	1	1	1	1	1	1	1	1	1	1	1	1	0
173	Chr8-7	8	35274784	V V	V V	V V	V V	V V	V V	V V	V V	V V	V V	V V	V V	V V	V V	V V	V V															1	1
174	Chr8-8	8	51299032	F F	F F	F F	F F	F F	F F	F F	F F	F F	F F	F F	F F	F F	F F	F F	V V	1	1	1	1	1	1	1	1	1	1	1	1	1	1	1	0
175	Chr8-9	8	61639733	F F	F F	F F	F F	F F	F F	F F	F F	F F	F F	F F	F F	F F	F F	F F	F F															1	1
176	Chr8-10	8	68141750	F F	F F	F F	F F	F F	F F	F F	F F	F F	F F	F F	F F	F F	F F	F F	F F															1	1
177	Chr8-11	8	71137663	F F	F F	F F	F F	F F	F F	F F	F F	F F	F F	F F	F F	F F	F F	F F	V V	1	1	1	1	1	1	1	1	1	1	1	1	1	1	1	0
178	Chr8-12	8	77650956	V V	V V	V V	V V	V V	V V	V V	V V	V V	V V	V V	V V	V V	V V	V V	F F	1	1	1	1	1	1	1	1	1	1	1	1	1	1	1	0
179	Chr8-13	8	86257018	F F	F F	F F	F F	F F	F F	F F	F F	F F	F F	F F	No Call	F F	F F	F F	F F															1	1
180	Chr8-14	8	90842707	F F	F F	F F	F F	F F	F F	F F	F F	F F	F F	F F	F F	F F	F F	F F	V V	1	1	1	1	1	1	1	1	1	1	1	1	1	1	1	0
181	Chr8-15	8	102254876	V V	V V	V V	V V	V V	V V	V V	V V	V V	V V	V V	V V	V V	V V	V V	V V															1	1
182	Chr8-16	8	105921528	V V	V V	V V	V V	V V	V V	V V	V V	V V	V V	V V	V V	V V	V V	V V	F F	1	1	1	1	1	1	1	1	1	1	1	1	1	1	1	0
183	Chr8-17	8	118561265	V V	V V	V V	V V	V V	V V	V V	V V	V V	V V	V V	No Call	V V	V V	V V	V V															1	1
184	Chr8-18	8	119637332	V V	V V	V V	V V	V V	V V	V V	V V	V V	V V	V V	V V	V V	V V	F F	V V	0	0	0	0	0	0	0	0	0	0	0	0	0	0	1	0
185	Chr8-19	8	127756867	V V	V V	V V	V V	V V	V V	V V	V V	V V	V V	V V	V V	V V	V V	V V	V V															1	1
186	Chr8-20	8	130889097	V V	V V	V V	V V	V V	V V	V V	V V	V V	V V	V V	V V	V V	V V	V V	F F	1	1	1	1	1	1	1	1	1	1	1	1	1	1	1	0
187	Chr9-1	9	6643072	V V	V V	V V	V V	V V	V V	V V	V V	V V	V V	V V	V V	V V	V V	V V	F F	1	1	1	1	1	1	1	1	1	1	1	1	1	1	1	0
188	Chr9-2	9	13259371	V V	V V	V V	V V	V V	V V	V V	V V	V V	V V	V V	V V	V V	V V	V V	V V															1	1
189	Chr9-3	9	23780477	V V	V V	V V	V V	F F	F F	F F	F F	F F	F F	F F	F F	V F	F F	V V	F F	1	1	1	1	0	0	0	0	0	0	0	0	0.5	0	1	0
190	Chr9-4	9	31523010	V V	V V	V V	V V	V V	V V	V V	V V	V V	V V	V V	V V	V V	V V	V V	V V															1	1
191	Chr9-5	9	34769349	F F	F F	F F	F F	F F	F F	F F	F F	F F	F F	F F	F F	F F	F F	F F	V V	1	1	1	1	1	1	1	1	1	1	1	1	1	1	1	0
192	Chr9-6	9	43879831	F F	F F	F F	F F	F F	F F	F F	F F	F F	F F	F F	F F	F F	F F	F F	F F															1	1
193	Chr9-7	9	48612132	F F	F F	F F	F F	F F	F F	F F	F F	F F	F F	F F	F F	F F	F F	F F	V V	1	1	1	1	1	1	1	1	1	1	1	1	1	1	1	0
194	Chr9-8	9	54377877	F F	F F	F F	F F	F F	F F	F F	F F	F F	F F	F F	F F	F F	F F	F F	F F															1	1
195	Chr9-9	9	63420684	F F	F F	F F	F F	V V	V V	V V	V V	V V	F F	F F	V V	V V	V V	F F	V V	1	1	1	1	0	0	0	0	0	1	1	0	0	0	1	0
196	Chr9-10	9	70338300	F F	F F	F F	F F	F F	F F	F F	F F	F F	F F	F F	F F	F F	F F	F F	F F															1	1
197	Chr9-11	9	75526199	V V	V V	V V	V V	F F	F F	F F	F F	F F	V V	V V	F F	F F	F F	V V	F F	1	1	1	1	0	0	0	0	0	1	1	0	0	0	1	0
198	Chr9-12	9	85678310	V V	V V	V V	V V	V V	V V	V V	V V	V V	V V	V V	V V	V V	V V	V V	V V															1	1
199	Chr9-13	9	90578038	F F	F F	F F	F F	V V	V V	V V	V V	V V	F F	F F	V F	V V	V V	F F	V V	1	1	1	1	0	0	0	0	0	1	1	0.5	0	0	1	0
200	Chr9-14	9	102330061	V V	V V	V V	V V	V V	V V	V V	V V	V V	V V	V V	V V	V V	V V	V V	V V															1	1
201	Chr9-15	9	106550262	V V	V V	V V	V V	F F	F F	F F	F F	V V	V V	V V	F F	F F	F F	V V	F F	1	1	1	1	0	0	0	0	1	1	1	0	0	0	1	0
202	Chr9-16	9	113200235	F F	F F	F F	F F	F F	F F	F F	F F	F F	F F	F F	F F	F F	F F	F F	F F															1	1
203	Chr9-17	9	117873471	V V	V V	V V	V V	V V	V V	V V	V V	V V	V V	V V	V V	V V	V V	V V	F F	1	1	1	1	1	1	1	1	1	1	1	1	1	1	1	0
204	Chr9-18	9	122834341	V V	V V	V V	V V	V V	V V	V V	V V	V V	V V	V V	V V	V V	V V	V V	V V															1	1
205	Chr10-1	10	8964116	V V	V V	V V	No Call	V V	V V	V V	V V	V V	V V	V V	V V	V V	V V	V V	V V															1	1
206	Chr10-2	10	15801686	F F	F F	F F	F F	F F	F F	F F	F F	F F	F F	F F	F F	F F	F F	F F	F F															1	1
207	Chr10-3	10	20045489	F F	F F	F F	F F	F F	F F	F F	F F	F F	F F	F F	F F	F F	F F	F F	V V	1	1	1	1	1	1	1	1	1	1	1	1	1	1	1	0
208	Chr10-4	10	30725948	F F	F F	F F	F F	F F	F F	F F	F F	F F	F F	F F	F F	F F	F F	F F	F F															1	1
209	Chr10-5	10	38685357	V V	V V	V V	V V	V V	V V	V V	V V	V V	V V	V V	V V	V V	V V	V V	F F	1	1	1	1	1	1	1	1	1	1	1	1	1	1	1	0
210	Chr10-6	10	38770868	V V	V V	V V	V V	V V	V V	V V	V V	V V	V V	V V	V V	V V	V V	V V	V V															1	1
211	Chr10-7	10	48405529	F F	F F	F F	F F	F F	F F	F F	F F	F F	F F	F F	F F	F F	F F	F F	V V	1	1	1	1	1	1	1	1	1	1	1	1	1	1	1	0
212	Chr10-8	10	57191368	F F	F F	F F	F F	F F	F F	F F	F F	F F	F F	F F	F F	F F	F F	F F	F F															1	1
213	Chr10-9	10	66700922	F F	F F	F F	F F	V V	V V	V V	V V	F F	V F	V F	V F	V V	V V	F F	V V	1	1	1	1	0	0	0	0	1	0.5	0.5	0.5	0	0	1	0
214	Chr10-10	10	69476909	F F	F F	F F	F F	F F	F F	F F	F F	F F	F F	F F	F F	F F	F F	F F	F F															1	1
215	Chr10-11	10	76175591	F F	F F	F F	F F	F F	F F	F F	F F	F F	F F	F F	F F	F F	F F	F F	V V	1	1	1	1	1	1	1	1	1	1	1	1	1	1	1	0
216	Chr10-12	10	77019281	F F	F F	F F	F F	F F	F F	F F	F F	F F	F F	F F	F F	F F	F F	F F	F F															1	1
217	Chr10-13	10	88365917	F F	F F	F F	F F	F F	F F	F F	F F	F F	F F	F F	F F	F F	F F	F F	F F															1	1
218	Chr10-14	10	91625255	F F	F F	F F	F F	F F	F F	F F	F F	F F	F F	F F	F F	F F	F F	F F	V V	1	1	1	1	1	1	1	1	1	1	1	1	1	1	1	0
219	Chr10-15	10	103515832	F F	F F	F F	F F	F F	F F	F F	F F	F F	F F	F F	F F	F F	F F	F F	F F															1	1
220	Chr10-16	10	105437651	V V	V V	V V	V V	V V	V V	V V	V V	V V	V V	V V	V V	V F	V F	V V	F F	1	1	1	1	1	1	1	1	1	1	1	1	0.5	0.5	1	0
221	Chr10-17	10	110233294	V V	V V	V V	V V	V V	V V	V V	V V	V V	V V	V V	V V	V V	V V	V V	V V															1	1
222	Chr10-18	10	112836909	V V	V V	V V	V V	V V	V V	V V	V V	V V	V V	V V	V V	V V	V V	V V	F F	1	1	1	1	1	1	1	1	1	1	1	1	1	1	1	0
223	Chr10-19	10	120465110	F F	F F	F F	F F	F F	F F	F F	F F	F F	F F	F F	F F	F F	F F	F F	F F															1	1
224	Chr10-20	10	127647104	V V	V V	V V	V V	V V	V V	V V	V V	V V	V V	V V	V V	V V	V V	V V	F F	1	1	1	1	1	1	1	1	1	1	1	1	1	1	1	0
225	Chr11-1	11	9452733	F F	F F	F F	F F	F F	F F	F F	F F	F F	F F	F F	F F	F F	F F	F F	V V	1	1	1	1	1	1	1	1	1	1	1	1	1	1	1	0
226	Chr11-2	11	14121211	F F	F F	F F	F F	F F	F F	F F	F F	F F	F F	F F	F F	F F	F F	F F	F F															1	1
227	Chr11-3	11	21938817	V V	V V	V V	V V	V V	V V	V V	V V	V V	V V	V V	V V	V V	V V	V V	F F	1	1	1	1	1	1	1	1	1	1	1	1	1	1	1	0
228	Chr11-4	11	30059387	V V	V V	V V	V V	V V	V V	V V	V V	V V	V V	V V	No Call	V V	V V	V V	V V															1	1
229	Chr11-5	11	37065962	V V	V V	V V	V V	F F	F F	F F	F F	V F	V V	V V	V V	V V	V V	V V	F F	1	1	1	1	0	0	0	0	0.5	1	1	1	1	1	1	0
230	Chr11-6	11	45632883	F F	F F	F F	F F	V V	V V	V V	V V	V F	V V	F F	F F	F F	F F	F F	V V	1	1	1	1	0	0	0	0	0.5	0	1	1	1	1	1	0
231	Chr11-7	11	54080664	V V	V V	V V	V V	F F	F F	F F	F F	V F	F F	V V	V V	V F	V F	V V	F F	1	1	1	1	0	0	0	0	0.5	0	1	1	0.5	0.5	1	0
232	Chr11-8	11	58775634	V V	V V	V V	V V	V V	V V	V V	V V	V V	V V	V V	V V	V V	V V	V V	V V															1	1
233	Chr11-9	11	64909099	V V	V V	V V	V V	F F	F F	F F	F F	V F	V F	V F	V V	V F	V F	V V	F F	1	1	1	1	0	0	0	0	0.5	0.5	0.5	1	0.5	0.5	1	0
234	Chr11-10	11	69990882	V V	V V	V V	V V	V V	V V	V V	V V	V V	V V	V V	V V	V V	V V	V V	V V															1	1
235	Chr11-11	11	75460557	F F	F F	F F	F F	F F	F F	F F	F F	F F	F F	F F	F F	F F	F F	F F	V V	1	1	1	1	1	1	1	1	1	1	1	1	1	1	1	0
236	Chr11-12	11	82070986	V V	V V	V V	V V	V V	V V	V V	V V	V V	V V	V V	V V	V V	V V	V V	V V															1	1
237	Chr11-13	11	90203180	F F	F F	F F	F F	F F	F F	F F	F F	F F	F F	F F	F F	F F	F F	F F	V V	1	1	1	1	1	1	1	1	1	1	1	1	1	1	1	0
238	Chr11-14	11	97413258	F F	F F	F F	F F	F F	F F	F F	F F	F F	F F	F F	F F	F F	F F	F F	F F															1	1
239	Chr11-15	11	103038835	V V	V V	V V	V V	V V	V V	V V	V V	V V	V V	V V	V V	V V	V V	V V	F F	1	1	1	1	1	1	1	1	1	1	1	1	1	1	1	0
240	Chr11-16	11	107795749	V V	V V	V V	V V	V V	V V	V V	V V	V V	V V	V V	No Call	V V	V V	V V	V V															1	1
241	Chr11-17	11	116402897	F F	F F	F F	V F	F F	F F	F F	F F	F F	F F	F F	F F	F F	F F	F F	V V	1	1	1	0.5	1	1	1	1	1	1	1	1	1	1	1	0
242	Chr11-18	11	120340622	V V	V V	V V	V V	V V	V V	V V	V V	V V	V V	V V	V V	V V	V V	V V	V V															1	1
243	Chr12-1	12	5407521	F F	F F	F F	F F	F F	F F	F F	F F	F F	F F	F F	F F	F F	F F	F F	F F															1	1
244	Chr12-2	12	9577137	F F	F F	F F	F F	F F	F F	F F	F F	F F	F F	F F	F F	F F	F F	F F	V V	1	1	1	1	1	1	1	1	1	1	1	1	1	1	1	0
245	Chr12-3	12	11672960	F F	F F	F F	F F	F F	F F	F F	F F	F F	F F	F F	F F	F F	F F	F F	F F															1	1
246	Chr12-4	12	25341610	V V	V V	V V	V V	F F	F F	F F	F F	V V	V F	V V	V V	V F	V F	V V	F F	1	1	1	1	0	0	0	0	1	0.5	1	1	0.5	0.5	1	0
247	Chr12-5	12	31085307	V V	V V	V V	V V	V V	V V	V V	V V	V V	V V	V V	V V	V V	V V	V V	V V															1	1
248	Chr12-6	12	34740768	F F	F F	F F	F F	V V	V V	V V	V V	F F	V F	V F	F F	F F	V F	F F	V V	1	1	1	1	0	0	0	0	1	0.5	0.5	1	1	0.5	1	0
249	Chr12-7	12	40661366	F F	F F	F F	F F	F F	F F	No Call	F F	F F	F F	F F	F F	F F	F F	F F	F F															1	1
250	Chr12-8	12	47902411	F F	F F	F F	F F	V V	V V	V V	V V	F F	V F	V F	F F	V F	V F	F F	V V	1	1	1	1	0	0	0	0	1	0.5	0.5	1	0.5	0.5	1	0
251	Chr12-9	12	55866589	F F	F F	F F	F F	F F	F F	F F	F F	F F	F F	F F	F F	F F	F F	F F	F F															1	1
252	Chr12-10	12	62634264	F F	F F	F F	F F	V V	V V	V V	V V	F F	V F	V F	F F	V F	V F	F F	V V	1	1	1	1	0	0	0	0	1	0.5	0.5	1	0.5	0.5	1	0
253	Chr12-11	12	71027098	F F	F F	F F	F F	F F	F F	F F	F F	F F	F F	F F	F F	F F	F F	F F	F F															1	1
254	Chr12-12	12	75043079	F F	No Call	F F	F F	F F	F F	F F	F F	F F	F F	F F	F F	F F	F F	F F	V V	1	nr	1	1	1	1	1	1	1	1	1	1	1	1	1	0
255	Chr12-13	12	83974583	F F	F F	F F	F F	F F	F F	F F	F F	F F	F F	F F	F F	F F	F F	F F	F F															1	1
256	Chr12-14	12	91589325	V V	V V	V V	V V	F F	F F	F F	F F	V V	F F	F F	V V	V V	V V	V V	F F	1	1	1	1	0	0	0	0	1	0	0	1	1	1	1	0
257	Chr12-15	12	103766712	V V	V V	V V	V V	V V	V V	V V	V V	V V	V V	V V	V V	V V	V V	V V	V V															1	1
258	Chr12-16	12	106109309	V V	V V	V V	V V	V V	V V	V V	V V	V V	V V	V V	V V	V V	V V	V V	V V															1	1
259	Chr12-17	12	112919383	F F	F F	F F	F F	F F	F F	F F	F F	F F	F F	F F	F F	F F	F F	F F	F F															1	1
260	Chr12-18	12	114730692	F F	F F	F F	F F	F F	F F	F F	F F	F F	F F	F F	F F	F F	F F	F F	V V	1	1	1	1	1	1	1	1	1	1	1	1	1	1	1	0
261	Chr13-1	13	9749397	V V	V V	V V	V V	V V	V V	V V	V V	V V	V V	V V	V V	V V	V V	V V	F F	1	1	1	1	1	1	1	1	1	1	1	1	1	1	1	0
262	Chr13-2	13	16818885	V V	V V	V V	V V	V V	V V	V V	V V	V V	V V	V V	V V	V V	V V	V V	V V															1	1
263	Chr13-3	13	19919702	V V	V V	V V	V V	V V	V V	V V	V V	V V	V V	V V	V V	V V	V V	V V	F F	1	1	1	1	1	1	1	1	1	1	1	1	1	1	1	0
264	Chr13-4	13	30769382	V V	V V	V V	V V	V V	V V	V V	V V	V V	V V	V V	V V	V V	V V	V V	V V															1	1
265	Chr13-5	13	37610928	F F	F F	F F	F F	F F	F F	F F	F F	F F	F F	F F	F F	F F	F F	F F	V V	1	1	1	1	1	1	1	1	1	1	1	1	1	1	1	0
266	Chr13-6	13	45454657	F F	F F	F F	F F	F F	F F	F F	F F	F F	F F	F F	F F	F F	F F	F F	F F															1	1
267	Chr13-7	13	47339591	F F	F F	F F	F F	F F	F F	F F	F F	F F	F F	F F	F F	F F	F F	F F	V V	1	1	1	1	1	1	1	1	1	1	1	1	1	1	1	0
268	Chr13-8	13	58152623	F F	F F	F F	F F	F F	F F	F F	F F	F F	F F	F F	F F	F F	F F	F F	F F															1	1
269	Chr13-9	13	61062538	V V	V V	V V	V V	V V	V V	V V	V V	V V	V V	V V	V V	V V	V V	V V	F F	1	1	1	1	1	1	1	1	1	1	1	1	1	1	1	0
270	Chr13-10	13	70083586	F F	F F	F F	F F	F F	F F	F F	F F	F F	F F	F F	F F	F F	F F	F F	F F															1	1
271	Chr13-11	13	76470779	V V	V V	V V	V V	V V	V V	V V	V V	V V	V V	V V	V V	V V	V V	V V	F F	1	1	1	1	1	1	1	1	1	1	1	1	1	1	1	0
272	Chr13-12	13	85699164	F F	F F	F F	F F	F F	F F	F F	F F	F F	F F	F F	F F	F F	F F	F F	F F															1	1
273	Chr13-13	13	92011615	V V	V V	V V	V V	V V	V V	V V	V V	V V	V V	V V	V V	V V	V V	V V	F F	1	1	1	1	1	1	1	1	1	1	1	1	1	1	1	0
274	Chr13-14	13	99462341	F F	F F	F F	F F	F F	F F	F F	F F	F F	F F	F F	F F	F F	F F	F F	F F															1	1
275	Chr13-15	13	103343044	F F	F F	F F	F F	F F	F F	F F	F F	F F	F F	F F	F F	F F	F F	F F	V V	1	1	1	1	1	1	1	1	1	1	1	1	1	1	1	0
276	Chr13-16	13	109231972	F F	F F	F F	F F	F F	F F	F F	F F	F F	F F	F F	No Call	F F	F F	F F	F F															1	1
277	Chr13-17	13	116327508	F F	F F	F F	F F	F F	F F	F F	F F	F F	F F	F F	F F	F F	F F	F F	V V	1	1	1	1	1	1	1	1	1	1	1	1	1	1	1	0
278	Chr13-18	13	119764543	F F	F F	F F	F F	F F	F F	F F	F F	F F	F F	F F	F F	F F	F F	F F	F F															1	1
279	Chr14-1	14	9848946	V V	V V	V V	V V	F F	F F	F F	F F	V V	V F	V F	V V	F F	F F	V V	F F	1	1	1	1	0	0	0	0	1	0.5	0.5	1	0	0	1	0
280	Chr14-2	14	16563741	F F	F F	F F	F F	V V	V V	V V	V V	F F	V F	V F	F F	V V	V V	F F	V V	1	1	1	1	0	0	0	0	1	0.5	0.5	1	0	0	1	0
281	Chr14-3	14	24572106	V V	V V	V V	V V	F F	F F	F F	F F	V V	F F	V V	V V	F F	F F	V V	F F	1	1	1	1	0	0	0	0	1	0	1	1	0	0	1	0
282	Chr14-4	14	28588757	V V	V V	V V	V V	V V	V V	V V	V V	V V	V V	V V	V V	V V	V V	V V	V V															1	1
283	Chr14-5	14	36200743	F F	F F	F F	F F	V V	V V	V V	V V	V F	V F	F F	V F	V F	V F	F F	V V	1	1	1	1	0	0	0	0	0.5	0.5	1	0.5	0.5	0.5	1	0
284	Chr14-6	14	40378548	F F	F F	F F	F F	F F	F F	F F	F F	F F	F F	F F	F F	F F	F F	F F	F F															1	1
285	Chr14-7	14	51060859	V V	V V	V V	V V	F F	F F	F F	F F	V F	V F	V V	V F	V F	F F	V V	F F	1	1	1	1	0	0	0	0	0.5	0.5	1	0.5	0.5	0	1	0
286	Chr14-8	14	59404366	F F	F F	F F	F F	F F	F F	F F	F F	F F	F F	F F	F F	F F	F F	F F	F F															1	1
287	Chr14-9	14	64867471	F F	F F	F F	F F	V V	V V	V V	V V	V F	V F	V F	V F	V F	V V	F F	V V	1	1	1	1	0	0	0	0	0.5	0.5	0.5	0.5	0.5	0	1	0
288	Chr14-10	14	71920113	F F	F F	F F	F F	F F	F F	F F	F F	F F	F F	F F	F F	F F	F F	F F	F F															1	1
289	Chr14-11	14	79556856	V V	V V	V V	V V	F F	F F	F F	F F	V F	F F	V F	V F	F F	F F	V V	F F	1	1	1	1	0	0	0	0	0.5	0	0.5	0.5	0	0	1	0
290	Chr14-12	14	86615894	V V	V V	V V	V V	V V	V V	V V	V V	V V	V V	V V	V V	V V	V V	V V	V V															1	1
291	Chr14-13	14	100286465	V V	V V	V V	V V	V V	V V	V V	V V	V V	V V	V V	V V	V V	V V	V V	F F	1	1	1	1	1	1	1	1	1	1	1	1	1	1	1	0
292	Chr14-14	14	101401164	V V	V V	V V	V V	V V	V V	V V	V V	V V	V V	V V	V V	V V	V V	V V	V V															1	1
293	Chr14-15	14	110905420	F F	F F	F F	F F	F F	F F	F F	F F	F F	F F	F F	F F	F F	F F	F F	V V	1	1	1	1	1	1	1	1	1	1	1	1	1	1	1	0
294	Chr14-16	14	119128126	F F	F F	F F	F F	F F	F F	F F	F F	F F	F F	F F	F F	F F	F F	F F	F F															1	1
295	Chr14-17	14	121343810	V V	V V	V V	V V	V V	V V	V V	V V	V V	V V	V V	V V	V V	V V	V V	F F	1	1	1	1	1	1	1	1	1	1	1	1	1	1	1	0
296	Chr14-18	14	121682448	V V	V V	V V	V V	V V	V V	V V	V V	V V	V V	V V	V V	V V	V V	V V	V V															1	1
297	Chr15-1	15	10505267	F F	F F	F F	F F	F F	F F	F F	F F	F F	F F	F F	F F	F F	F F	F F	V V	1	1	1	1	1	1	1	1	1	1	1	1	1	1	1	0
298	Chr15-2	15	14008099	V V	V V	V V	V V	V V	V V	V V	V V	V V	V V	V V	V V	V V	V V	V V	V V															1	1
299	Chr15-3	15	22448960	F F	F F	F F	F F	F F	F F	F F	F F	F F	F F	F F	F F	F F	F F	F F	V V	1	1	1	1	1	1	1	1	1	1	1	1	1	1	1	0
300	Chr15-4	15	28251498	F F	F F	F F	F F	F F	F F	F F	F F	F F	F F	F F	F F	F F	F F	F F	F F															1	1
301	Chr15-5	15	35056255	F F	F F	F F	F F	F F	F F	F F	F F	F F	F F	F F	F F	F F	F F	F F	V V	1	1	1	1	1	1	1	1	1	1	1	1	1	1	1	0
302	Chr15-6	15	41700828	F F	F F	F F	F F	F F	F F	F F	F F	F F	F F	F F	F F	F F	F F	F F	F F															1	1
303	Chr15-7	15	48437257	V V	V V	V V	V V	V V	V V	V V	V V	V V	V V	V V	V V	V V	V V	V V	F F	1	1	1	1	1	1	1	1	1	1	1	1	1	1	1	0
304	Chr15-8	15	50042767	V V	V V	V V	V V	V V	V V	V V	V V	V V	V V	V V	V V	V V	V V	V V	V V															1	1
305	Chr15-9	15	54944934	F F	F F	F F	F F	F F	F F	F F	F F	F F	F F	F F	F F	F F	F F	F F	F F															1	1
306	Chr15-10	15	65690150	V V	V V	V V	V V	V V	V V	V V	V V	V V	V V	V V	V V	V V	No Call	V V	F F	1	1	1	1	1	1	1	1	1	1	1	1	1	nr	1	0
307	Chr15-11	15	70046283	F F	F F	F F	F F	F F	F F	F F	F F	F F	F F	F F	F F	F F	F F	F F	F F															1	1
308	Chr15-12	15	78605289	F F	F F	F F	F F	F F	F F	F F	F F	F F	F F	F F	F F	F F	F F	F F	V V	1	1	1	1	1	1	1	1	1	1	1	1	1	1	1	0
309	Chr15-13	15	84449486	F F	F F	F F	F F	F F	F F	F F	F F	F F	F F	F F	F F	F F	F F	F F	F F															1	1
310	Chr15-14	15	89705712	V V	V V	V V	V V	V V	V V	V V	V V	V V	V V	V V	V V	V V	V V	V V	F F	1	1	1	1	1	1	1	1	1	1	1	1	1	1	1	0
311	Chr15-15	15	92378560	V V	V V	V V	V V	V V	V V	V V	V V	V V	V V	V V	V V	V V	V V	V V	V V															1	1
312	Chr15-16	15	101380978	V V	V V	V V	V V	V V	V V	V V	V V	V V	V V	V V	V V	V V	V V	V V	F F	1	1	1	1	1	1	1	1	1	1	1	1	1	1	1	0
313	Chr16-1	16	3987018	V V	V V	V V	V V	V V	V V	V V	V V	V V	V V	V V	V V	V V	V V	V V	V V															1	1
314	Chr16-2	16	6124729	F F	F F	F F	F F	F F	F F	F F	F F	F F	F F	F F	F F	F F	F F	F F	V V	1	1	1	1	1	1	1	1	1	1	1	1	1	1	1	0
315	Chr16-3	16	13677988	F F	F F	F F	F F	F F	F F	F F	F F	F F	F F	F F	F F	F F	F F	F F	F F															1	1
316	Chr16-4	16	19883172	F F	F F	F F	F F	F F	F F	F F	F F	F F	F F	F F	F F	F F	F F	F F	V V	1	1	1	1	1	1	1	1	1	1	1	1	1	1	1	0
317	Chr16-5	16	23467678	F F	F F	F F	F F	F F	F F	F F	F F	F F	F F	F F	F F	F F	F F	F F	V V	1	1	1	1	1	1	1	1	1	1	1	1	1	1	1	0
318	Chr16-6	16	34212148	F F	F F	F F	F F	F F	F F	F F	F F	F F	F F	F F	F F	F F	F F	F F	V V	1	1	1	1	1	1	1	1	1	1	1	1	1	1	1	0
319	Chr16-7	16	42031091	V V	V V	V V	V V	V V	V V	V V	V V	V V	V V	V V	V V	V V	V V	V V	F F	1	1	1	1	1	1	1	1	1	1	1	1	1	1	1	0
320	Chr16-8	16	47373559	V V	V V	V V	V V	V V	V V	V V	V V	V V	V V	V V	V V	V V	V V	V V	F F	1	1	1	1	1	1	1	1	1	1	1	1	1	1	1	0
321	Chr16-9	16	51465652	V V	V V	V V	V V	V V	V V	V V	V V	V V	V V	V V	V V	V V	V V	V V	V V															1	1
322	Chr16-10	16	62450621	V V	V V	V V	V V	V V	V V	V V	V V	V V	V V	V V	V V	V V	V V	V V	F F	1	1	1	1	1	1	1	1	1	1	1	1	1	1	1	0
323	Chr16-11	16	68115290	V V	V V	V V	V V	V V	V V	V V	V V	V V	V V	V V	No Call	V V	V V	V V	V V															1	1
324	Chr16-12	16	78685266	F F	F F	F F	F F	V V	V V	V V	V V	F F	F F	F F	F F	F F	V V	F F	V V	1	1	1	1	0	0	0	0	1	1	1	1	1	0	1	0
325	Chr16-13	16	85641478	F F	F F	F F	F F	F F	F F	F F	F F	F F	F F	F F	F F	F F	F F	F F	F F															1	1
326	Chr16-14	16	94891033	F F	F F	F F	F F	F F	F F	F F	V F	F F	F F	F F	V F	F F	F F	F F	V V	1	1	1	1	1	1	1	0.5	1	1	1	0.5	1	1	1	0
327	Chr17-1	17	9351887	F F	F F	F F	F F	F F	F F	F F	F F	F F	F F	F F	F F	F F	F F	F F	V V	1	1	1	1	1	1	1	1	1	1	1	1	1	1	1	0
328	Chr17-2	17	9565936	V V	V V	V V	V V	V V	V V	V V	V V	V V	V V	V V	No Call	V V	V V	V V	V V															1	1
329	Chr17-3	17	24109788	F F	F F	F F	F F	F F	F F	F F	F F	F F	F F	F F	F F	F F	F F	F F	V V	1	1	1	1	1	1	1	1	1	1	1	1	1	1	1	0
330	Chr17-4	17	28916155	F F	F F	F F	F F	F F	F F	F F	F F	F F	F F	F F	F F	F F	F F	F F	F F															1	1
331	Chr17-5	17	33517718	F F	F F	F F	F F	F F	F F	F F	F F	F F	F F	F F	F F	F F	F F	F F	V V	1	1	1	1	1	1	1	1	1	1	1	1	1	1	1	0
332	Chr17-6	17	40555049	F F	F F	F F	F F	F F	F F	F F	F F	F F	F F	F F	F F	F F	F F	F F	F F															1	1
333	Chr17-7	17	47957927	F F	F F	F F	F F	F F	F F	F F	F F	F F	F F	F F	F F	F F	F F	F F	V V	1	1	1	1	1	1	1	1	1	1	1	1	1	1	1	0
334	Chr17-8	17	52485097	F F	F F	F F	F F	F F	F F	F F	F F	F F	F F	F F	F F	F F	F F	F F	F F															1	1
335	Chr17-9	17	61680643	F F	F F	F F	F F	F F	F F	F F	F F	F F	F F	F F	F F	F F	F F	F F	V V	1	1	1	1	1	1	1	1	1	1	1	1	1	1	1	0
336	Chr17-10	17	68482570	V V	V V	V V	V V	V V	V V	V V	V V	V V	V V	V V	No Call	V V	V V	V V	V V															1	1
337	Chr17-11	17	79240322	F F	F F	F F	F F	V V	V V	V V	V V	F F	F F	V F	F F	F F	F F	F F	V V	1	1	1	1	0	0	0	0	1	1	0.5	1	1	1	1	0
338	Chr17-12	17	82052484	F F	F F	F F	F F	F F	F F	F F	F F	F F	F F	F F	F F	F F	F F	F F	F F															1	1
339	Chr17-13	17	90557266	F F	F F	F F	F F	V V	V V	V V	V V	V F	V F	V F	F F	V F	V V	F F	V V	1	1	1	1	0	0	0	0	0.5	0.5	0.5	1	0.5	0	1	0
340	Chr17-14	17	93935624	V V	V V	V V	V V	V V	V V	V V	V V	V V	V V	V V	V V	V V	V V	V V	V V															1	1
341	Chr18-1	18	5079849	F F	F F	F F	F F	F F	F F	F F	F F	F F	F F	F F	F F	F F	F F	F F	V V	1	1	1	1	1	1	1	1	1	1	1	1	1	1	1	0
342	Chr18-2	18	19542414	F F	F F	F F	F F	F F	F F	F F	F F	F F	F F	F F	F F	F F	F F	F F	F F															1	1
343	Chr18-3	18	23959739	V V	V V	V V	V V	V V	V V	V V	V V	V V	V V	V V	V V	V V	V V	V V	F F	1	1	1	1	1	1	1	1	1	1	1	1	1	1	1	0
344	Chr18-4	18	30610888	F F	F F	F F	F F	F F	F F	F F	F F	F F	F F	F F	F F	F F	F F	F F	F F															1	1
345	Chr18-5	18	38428528	F F	F F	F F	F F	F F	F F	F F	F F	F F	F F	F F	F F	F F	F F	F F	V V	1	1	1	1	1	1	1	1	1	1	1	1	1	1	1	0
346	Chr18-6	18	44702560	F F	F F	F F	F F	F F	F F	F F	F F	F F	F F	F F	F F	F F	F F	F F	F F															1	1
347	Chr18-7	18	50847061	V V	V V	V V	V V	V V	V V	V V	V V	V V	V V	V V	V V	V V	V V	V V	V V															1	1
348	Chr18-8	18	53553182	F F	F F	F F	F F	F F	F F	F F	F F	F F	F F	F F	F F	F F	F F	F F	V V	1	1	1	1	1	1	1	1	1	1	1	1	1	1	1	0
349	Chr18-9	18	58717533	F F	F F	F F	F F	F F	F F	F F	F F	F F	F F	F F	F F	F F	F F	F F	F F															1	1
350	Chr18-10	18	63939575	V V	V V	V V	V V	V V	V V	V V	V V	V V	V V	V V	V V	V V	V V	V V	F F	1	1	1	1	1	1	1	1	1	1	1	1	1	1	1	0
351	Chr18-11	18	70944925	V V	V V	V V	V V	V V	V V	V V	V V	V V	V V	V V	V V	V V	V V	V V	V V															1	1
352	Chr18-12	18	77108823	V V	V V	V V	V V	F F	F F	F F	F F	F F	V V	V V	F F	F F	F F	V V	F F	1	1	1	1	0	0	0	0	0	1	1	0	0	0	1	0
353	Chr18-13	18	82409998	F F	F F	F F	F F	F F	F F	F F	F F	F F	F F	F F	F F	F F	F F	F F	F F															1	1
354	Chr18-14	18	90273335	F F	F F	F F	F F	F F	F F	F F	F F	F F	F F	F F	F F	F F	F F	F F	V V	1	1	1	1	1	1	1	1	1	1	1	1	1	1	1	0
355	Chr19-1	19	10670708	V V	V V	V V	V V	V V	V V	V V	V V	V V	V V	V V	V V	V V	V V	V V	V V															1	1
356	Chr19-2	19	17844682	F F	F F	F F	F F	F F	F F	F F	F F	F F	F F	F F	F F	F F	F F	F F	V V	1	1	1	1	1	1	1	1	1	1	1	1	1	1	1	0
357	Chr19-3	19	24047254	F F	F F	F F	F F	F F	F F	F F	F F	F F	F F	F F	F F	F F	F F	F F	F F															1	1
358	Chr19-4	19	30355837	F F	F F	F F	F F	F F	F F	F F	F F	F F	F F	F F	F F	F F	F F	F F	V V	1	1	1	1	1	1	1	1	1	1	1	1	1	1	1	0
359	Chr19-5	19	35692493	F F	F F	F F	F F	F F	F F	F F	F F	F F	F F	F F	F F	F F	F F	F F	F F															1	1
360	Chr19-6	19	45215423	V V	V V	V V	V V	V V	V V	V V	V V	V V	V V	V V	V V	V V	V V	V V	F F	1	1	1	1	1	1	1	1	1	1	1	1	1	1	1	0
361	Chr19-7	19	51255209	F F	F F	F F	F F	F F	F F	F F	F F	F F	F F	F F	F F	F F	F F	F F	F F															1	1
362	Chr19-8	19	59315566	V V	V V	V V	V V	F F	F F	F F	F F	V V	V F	V V	F F	V F	V F	V V	F F	1	1	1	1	0	0	0	0	1	0.5	1	0	0.5	0.5	1	0
363	ChrX-1	X	7560445	V V	V V	V V	V V	F F	F F	F F	F F	V V	F F	F F	F F	V F	V V	V V	F F	1	1	1	1	0	0	0	0	1	0	0	0	0.5	1	1	0
364	ChrX-2	X	9788448	F F	F F	F F	F F	V V	V V	V V	V V	F F	V V	V V	V V	V F	F F	F F	V V	1	1	1	1	0	0	0	0	1	0	0	0	0.5	1	1	0
365	ChrX-3	X	10778885	F F	F F	F F	F F	V V	V V	V V	V V	F F	V V	V V	V V	V F	F F	F F	V V	1	1	1	1	0	0	0	0	1	0	0	0	0.5	1	1	0
366	ChrX-4	X	19873182	V V	V V	V V	V V	F F	F F	F F	F F	V V	F F	F F	F F	V F	V V	V V	F F	1	1	1	1	0	0	0	0	1	0	0	0	0.5	1	1	0
367	ChrX-5	X	39577867	V V	V V	V V	V V	F F	V V	V V	F F	V V	V F	F F	No Call	F F	V V	V V	F F	1	1	1	1	0	1	1	0	1	0.5	0	nr	0	1	1	0
368	ChrX-6	X	40335088	F F	F F	F F	F F	F F	F F	F F	F F	F F	F F	F F	F F	F F	F F	F F	F F															1	1
369	ChrX-7	X	50304196	V V	V V	V V	V V	V V	V V	V V	V V	V V	V V	V V	V V	V V	V V	V V	V V															1	1
370	ChrX-8	X	56488675	V V	V V	V V	V V	V V	V V	V V	V V	V V	V V	V V	V V	V V	V V	V V	F F	1	1	1	1	1	1	1	1	1	1	1	1	1	1	1	0
371	ChrX-9	X	66136453	V V	V V	V V	V V	V V	V V	V V	V V	V V	V V	V V	V V	V V	V V	V V	V V															1	1
372	ChrX-10	X	69187248	F F	F F	F F	F F	F F	F F	F F	F F	F F	F F	F F	F F	F F	F F	F F	V V	1	1	1	1	1	1	1	1	1	1	1	1	1	1	1	0
373	ChrX-11	X	80517265	V V	V V	V V	V V	V V	V V	V V	V V	V V	V V	V V	V V	V V	V V	V V	V V															1	1
374	ChrX-12	X	84490778	V V	V V	V V	V V	No Call	V V	V V	V V	V V	V V	V V	V V	V V	V V	V V	F F	1	1	1	1	nr	1	1	1	1	1	1	1	1	1	1	0
375	ChrX-13	X	95119353	V V	V V	V V	V V	V V	V V	V V	V V	V V	V V	V V	V V	V V	V V	V V	V V															1	1
376	ChrX-14	X	103283749	F F	F F	F F	F F	F F	F F	F F	F F	F F	F F	F F	F F	F F	F F	F F	V V	1	1	1	1	1	1	1	1	1	1	1	1	1	1	1	0
377	ChrX-15	X	112067339	No Call	No Call	No Call	No Call	No Call	No Call	No Call	No Call	No Call	No Call	No Call	No Call	No Call	No Call	V V	V V															1	1
378	ChrX-16	X	126823460	F F	F F	F F	F F	F F	F F	F F	F F	F F	F F	F F	F F	F F	F F	F F	V V	1	1	1	1	1	1	1	1	1	1	1	1	1	1	1	0
379	ChrX-17	X	133125033	V V	V V	V V	V V	V V	V V	No Call	V V	V V	V V	V V	V V	V V	V V	V V	V V															1	1
380	ChrX-18	X	136345220	V V	V V	V V	V V	V V	V V	V V	V V	V V	V V	V V	V V	V V	V V	V V	F F	1	1	1	1	1	1	1	1	1	1	1	1	1	1	1	0
381	ChrX-19	X	146748154	V V	V V	V V	V V	V V	V V	V V	V V	V V	V V	V V	V V	V V	V V	V V	V V															1	1
382	ChrX-20	X	149936656	V V	V V	V V	V V	V V	V V	V V	V V	V V	V V	V V	V V	V V	V V	V V	F F	1	1	1	1	1	1	1	1	1	1	1	1	1	1	1	0
383	ChrX-21	X	158023555	V V	V V	V V	V V	V V	V V	V V	V V	V V	V V	V V	No Call	V V	V V	V V	V V															1	1
384	ChrX-22	X	165892683	V V	V V	V V	V V	V V	V V	V V	V V	V V	V V	V V	V V	V V	V V	V V	F F	1	1	1	1	1	1	1	1	1	1	1	1	1	1	1	0
aMarker name, bchromosome and cposition (in bp) are listed on the left, sample names are on top																			% C57Bl/6f:	98.995	99.4949	99.2462	98.2323	69.0355	68.8776	69.4444	67.9293	88.1313	82.0707	82.8283	84.3434	82.9146	80.203
The profiles for dC57Bl/6 DNA and e129 DNA are also included in the results																				B6.WT(Jv)				B6.TLR9-/-(OR)				B6.WT(BC)			B6.TLR9-/-(BC)
Percentage of fC57Bl/6 DNA and gaverage % C57Bl/6 DNA in each group is indicated at the bottom of the sheet
Vs and Fs are the allele names (refers to VIC and FAM respectively)																			Average %g	98.9921				68.8217				84.3434			82.487
The location of the TLR9 gene on chromosome 9 (106,125Kbp-106,132Kbp) is shaded in grey
All loci that do not discriminate between C57Bl/6 and 129 are excluded (shaded in blue)
1=homozygous C57Bl/6; 0.5=heterozygous for C57Bl/6 allele (green); 0=homozygous for non C57Bl/6 allele (yellow)
